# Supplementary material for: Supergroup C Wolbachia, mutualist symbionts of filarial nematodes, have a distinct genome structure
Source: Open Biol. 2015 Dec 2;5(12):150099. doi: 10.1098/rsob.150099 (PMC4703054; doi:10.1098/rsob.150099)
Supplement: Table S1 [file rsob150099supp1.xls]

## Sheet: Sheet1
Supporting Information Table 1: Transposable element content (IS elements and group II introns)
	wDi	wOo	wLs	wBm	wCle	wMel	wRi	wPip Pel
Supergroup	C	C	D	D	F	A	A	B
Genome size (kb)	921	958	1049	1080	1, 250	1268	1446	1482
IS copy number	1	6	210	52	181	105	171	170
Genome percentage	0.1%	0.5%	11.9%	2.6%	9.8%	6.1%	11.0%	8.4%
References	This study	[1]	This study	[1,2]	This study	[2]	[2]	[2]
Group II intron copy number	0	0	0	0	7	16	14	6
Genome coverage	0	0	0	0	0.002	1.9%	1.8%	0.8%
References	This study	[3]	This study	[4]	This study	[4]	[4]	[4]
References
1. Cordaux, R. 2009 Gene conversion maintains nonfunctional transposable elements in an obligate mutualistic endosymbiont. Mol. Biol. Evol. 26, 1679–82. (doi:10.1093/molbev/msp093)
2. Cerveau, N., Leclercq, S., Leroy, E., Bouchon, D. & Cordaux, R. 2011 Short- and long-term evolutionary dynamics of bacterial insertion sequences: insights from Wolbachia endosymbionts. Genome Biol. Evol. 3, 1175–86. (doi:10.1093/gbe/evr096)
3. Darby, A. C. et al. 2012 Analysis of gene expression from the Wolbachia genome of a filarial nematode supports both metabolic and defensive roles within the symbiosis. Genome Res. 22, 2467–77. (doi:10.1101/gr.138420.112)
4. Leclercq, S., Giraud, I. & Cordaux, R. 2011 Remarkable abundance and evolution of mobile group II introns in Wolbachia bacterial endosymbionts. Mol. Biol. Evol. 28, 685–97. (doi:10.1093/molbev/msq238)
