# Supplementary material for: Supergroup C Wolbachia, mutualist symbionts of filarial nematodes, have a distinct genome structure
Source: Open Biol. 2015 Dec 2;5(12):150099. doi: 10.1098/rsob.150099 (PMC4703054; doi:10.1098/rsob.150099)
Supplement: Table S2 [file rsob150099supp2.xlsx]

## Sheet: Sheet1
Supporting Information Table 2: IS group distribution in 8 Wolbachia genomes (potentially functional copies in brackets).
		A	A	B	C	C	D	D	F
IS Family	IS Group	wMel	wRi	wPip-Pel	wOo	wDi	wBm	wLs	wCle*
IS3	IS3	18	15	2
IS4	ISWosp2	3	1
	ISWosp5				1
	IS50			1					2
	ISWen1	3 (3)	4	2
	ISWpi18	1	1
	IS4	6	6	2			2
	IS4Sa						1		2
IS5	IS903	10	5	17			3
	IS1031	2	2	4			1		117
	ISWpi1	14 (13)	22 (20)	3	3		1		3
	IS427-wA						1
	IS427-wB		1	2			1
	ISL2								2
IS6	IS6			11
IS110	IS1111	3	3	1
	ISWen2	3 (1)	23 (16)
	ISWpi12	3	2	3 (3)			1		3
	ISWpi13		1 (1)
	ISWpi14	1 (1)
	IS110-wA	2	4	2			1
	IS110-wB	1	1
	IS110-wC	1					1
	IS110-wD	4	5				18
IS200/605	ISW1			5 (2)
IS256	ISWpi15	3 (1)	2	32 (6)			1
IS481	ISWpi2	3	11 (5)	3	1		1
	ISWpi4	1 (1)	1 (1)	2			2
IS630	ISWpi11	4	3	10 (4)					1
	ISWpi10	1	7	3 (1)			2	204	17
	IS630-wA	2	2
	IS630-wB			2			1
IS982	ISWpi16	2	3	54 (44)	1	1	1
IS66	ISBst12	1	2				7
	ISWen3	13	44 (21)	9			6	6	13
ISL3									2
ISNCY	ISPlu15								19
Total IS copy number		105	171	170	6	1	52	210	181
Total IS group number		25	25	21	4	1	19	2	11
Number of potentially functional copies		20	64	60	0	0	0	0	n/a
* potentially functional copies were not characterized in wCle
