# Supplementary material for: Supergroup C Wolbachia, mutualist symbionts of filarial nematodes, have a distinct genome structure
Source: Open Biol. 2015 Dec 2;5(12):150099. doi: 10.1098/rsob.150099 (PMC4703054; doi:10.1098/rsob.150099)
Supplement: Table S3 [file rsob150099supp3.xlsx]

## Sheet: Sheet1
Supporting Information Table 3. COG annotation of the genes identified as putatively lost by the ancestors nematode Wolbachia lineages.
	COG Code	COG Annotation	COG Pathway Letter	COG Pathway
C	COG0307	Riboflavin_synthase_alpha_chain	H	Coenzyme transport and metabolism
C	COG0030	Dimethyladenosine_transferase_(rRNA_methylation)	J	Translation, ribosomal structure and biogenesis
C	COG0789	Predicted_transcriptional_regulators	K	Transcription
C	COG0353	Recombinational_DNA_repair_protein_(RecF_pathway)	L	Replication, recombination and repair
C	COG0468	RecA/RadA_recombinase	L	Replication, recombination and repair
C	COG0632	Holliday_junction_resolvasome,_DNA-binding_subunit	L	Replication, recombination and repair
C	COG0817	Holliday_junction_resolvasome,_endonuclease_subunit	L	Replication, recombination and repair
C	COG1195	Recombinational_DNA_repair_ATPase_(RecF_pathway)	L	Replication, recombination and repair
C	COG1381	Recombinational_DNA_repair_protein_(RecF_pathway)	L	Replication, recombination and repair
C	COG2255	Holliday_junction_resolvasome,_helicase_subunit	L	Replication, recombination and repair
C	COG0758	Predicted_Rossmann_fold_nucleotide-binding_protein_involved_in_DNA_uptake	L	Replication, recombination and repair
C	COG0702	Predicted_nucleoside-diphosphate-sugar_epimerases	M	Cell wall/membrane/envelope biogenesis
C	COG0606	Predicted_ATPase_with_chaperone_activity	O	Posttranslational modification, protein turnover, chaperones
C	COG2193	Bacterioferritin_(cytochrome_b1)	P	Inorganic ion transport and metabolism
C	COG0767	ABC-type_transport_system_involved_in_resistance_to_organic_solvents,_permease_component	Q	Secondary metabolites biosynthesis, transport and catabolism
C	COG1127	ABC-type_transport_system_involved_in_resistance_to_organic_solvents,_ATPase_component	Q	Secondary metabolites biosynthesis, transport and catabolism
C	COG1463	ABC-type_transport_system_involved_in_resistance_to_organic_solvents,_periplasmic_component	Q	Secondary metabolites biosynthesis, transport and catabolism
C	COG0658	Predicted_membrane_metal-binding_protein	R	General function prediction only
C	COG0663	Carbonic_anhydrases/acetyltransferases,_isoleucine_patch_superfamily	R	General function prediction only
C	COG3577	Predicted_aspartyl_protease	R	General function prediction only
C	COG5590	Uncharacterized_conserved_protein	S	Function unknown
C	COG0841	Cation/multidrug_efflux_pump	V	Defense mechanisms
(D,(C,F))	COG0616	Periplasmic serine proteases (ClpP class)	O	Posttranslational modification, protein turnover, chaperones
(D,(C,F))	COG0801	2-Amino-4-hydroxy-6-hydroxymethyldihydropteridine pyrophosphokinase	H	Coenzyme transport and metabolism
D	COG0371	Chromosome segregation ATPase	C	Energy production and conversion
D	COG0294	Dihydropteroate synthase	H	Coenzyme transport and metabolism
